# Supplementary material for: Integrating Hyperspectral Reflectance-Based Phenotyping and SSR Marker-Based Genotyping for Assessing the Salt Tolerance of Wheat Genotypes under Real Field Conditions
Source: Plants (Basel). 2024 Sep 19;13(18):2610. doi: 10.3390/plants13182610 (PMC11435290; doi:10.3390/plants13182610)
Supplement: Supplementary file 1 [file plants-13-02610-s001.zip]

Archive with 1 entries (1 files):
- plants-3153004-supplementary.pdf
